# Supplementary material for: Circadian Rhythm and Psychiatric Features in Wolfram Syndrome: Toward Chrono Diagnosis and Chronotherapy
Source: Diagnostics (Basel). 2025 Sep 15;15(18):2338. doi: 10.3390/diagnostics15182338 (PMC12468670; doi:10.3390/diagnostics15182338)
Supplement: Supplementary file 1 [file diagnostics-15-02338-s001.zip]

Archive with 1 entries (1 files):
- diagnostics-3791950-supplementary.pdf
